# Supplementary material for: Novel Biomarkers Detected by Proteomics Predict Death and Cardiovascular Events in Hemodialysis Patients
Source: Biomedicines. 2022 Mar 22;10(4):740. doi: 10.3390/biomedicines10040740 (PMC9026983; doi:10.3390/biomedicines10040740)
Supplement: Supplementary file 1 [file biomedicines-10-00740-s001.zip]

Archive with 1 entries (1 files):
- All supplementary tables and figures (20220322).pdf
